# Supplementary material for: CDKL3 shapes immunosuppressive tumor microenvironment and initiates autophagy in esophageal cancer
Source: Front Immunol. 2024 Mar 18;15:1295011. doi: 10.3389/fimmu.2024.1295011 (PMC10982402; doi:10.3389/fimmu.2024.1295011)
Supplement: Supplementary file 1 [file Table_1.xlsx]

## Sheet: S1
Table S1. Autophagy genes in the autophagy database.
gene
PRKAA1
PRKAA2
ULK1
ULK2
ATG2A
ATG2B
ATG10
ATG3
ATG4A
ATG4B
ATG4C
ATG4D
ATG5
BECN1
ATG7
GABARAP
GABARAPL1
GABARAPL2
MAP1LC3A
MAP1LC3B
MAP1LC3C
ATG9A
ATG9B
ATG12
AKT1
HARBI1
RPS6KB1
ATG14
ATG16L1
ATG16L2
WIPI1
WIPI2
MTOR
MAPK1
MAPK3
UVRAG
SH3GLB1
DRAM2
AMBRA1
RB1CC1
ATG101
ZFYVE1
BCL2
BCL2L1
GOPC
RAB5A
MYD88
RUBCN
SQSTM1
NBR1
VMP1
TP53INP2
BNIP3
DIRAS3
RHEB
TSC1
TSC2
PTEN
STK11
SESN1
SESN2
ABL1
BCR
CASP3
EIF4E
EGFR
RAF1
MAP2K1
MAP2K2
RGS19
ATF4
EIF2AK3
ERN1
TRAF2
CHUK
CDKN2A
CDKN1B
FOXO3
RUNX1
MTMR14
IRGM
NOD1
NOD2
HDAC6
WDFY3
MAPK8
RPTOR
MLST8
AKT1S1
DEPTOR
RICTOR
MAPKAP1
PRR5
RRAGB
MAP4K3
SLC1A5
SLC7A5
SLC3A2
DDIT4
SUPT20H
RAB7A
RAB9A
TMEM173
TBK1
RAB33B
MFN2
PARK2
PINK1
VDAC1
CALCOCO2
AGFG1
AP2A1
AP2A2
AP2B1
AP2M1
AP2S1
ARF6
ARHGAP26
CLTA
CLTB
CLTC
DNM1
DNM1L
DNM2
DNM3
EXOC1
EXOC2
EXOC3
EXOC4
EXOC5
EXOC6
EXOC7
EXOC8
GLIPR2
OPA1
PLD1
RALA
RALB
RRAGA
RRAGC
RRAGD
STX17
STX7
STX8
TBC1D14
TBC1D25
TBC1D7
TRAPPC1
TRAPPC2
TRAPPC3
TRAPPC4
TRAPPC5
TRAPPC6A
TRAPPC8
TRAPPC9
TRAPPC10
VAMP3
VAMP7
ACBD5
ALPL
EPG5
VPS33A
FUNDC1
HSPA8
LAMP2
LRSAM1
MAPK8IP1
NRBF2
SIDT2
PEX5
RCAN1
SCOC
SIN3A
SIN3B
NCOA4
SNAP29
TBC1D5
PGAM5
TECPR1
TFEB
TOMM7
TRAF6
UBE2A
UBE2D2
UBE2D3
UBE2L3
UBE2N
VAMP8
VDAC2
AP1B1
AP1G1
ALPI
ARL2
ARNT
BDNF
CAPN5
CAPN1
CAPN2
CAPN3
CAPNS1
CAPN6
AP1S1
CSNK2A1
CSNK2B
CTSB
CTSD
CTSL
CTSV
E2F1
EIF2S1
EIF4EBP1
EIF4EBP2
FKBP1A
FOS
GAPDH
GRB2
HIF1A
HRAS
INS
INSR
IRS1
ITPR1
ITPR2
ITPR3
JUN
KRAS
NFE2L2
NFKB1
NFKBIA
NFKBIB
NFKBIE
NRAS
PAK1
PDPK1
PLCG1
PPP2CA
PPP2CB
PPP2R1A
PPP2R1B
PPP2R2B
PPP2R2C
PPP2R3A
PPP2R4
PPP2R5A
PPP2R5B
PPP2R5C
PPP2R5D
PPP2R5E
PRKAB1
PRKCA
PRKCB
PRKCD
PRKCG
PRKCQ
EIF2AK2
MAP2K4
SHC1
SMPD1
SOD1
SOD2
SOS1
TRAF1
UBC
VDAC3
IRS4
EIF4EBP3
IRS2
TRADD
RIPK1
AP1S2
AP1G2
AP1M1
MAP3K14
BAG3
KEAP1
TELO2
AP1M2
CAMKK2
CAPN9
CAPN11
CAPN10
VPS39
SIRT1
CAPN7
FKBP8
VPS41
EIF2AK1
PPP2R3B
WAC
PPP2R3C
AP1AR
PPP2R2D
TIGAR
NFKBIZ
VPS16
CAPNS2
NFKBID
CAPN13
AP1S3
CAPN12
CAPN8
EIF2AK4
CAPN14
EEF1A1
EVA1A
GFAP
TM9SF1
TMEM74
ULK3
BECN2
GABARAPL3
ABCB6
Mb3875
PA2G4
MTRF1L
AKT2
ATG13
SNRNP40
WDR45
SNX30
SNX4
TOR1B
TPR
PIK3C3
PIK3R4
SGK2
ACTR2
ACTR3
EIF4E1B
ERN2
VTI1B
VCP
SLC36A1
MAN2C1
EPN1
MAP2K7
MAPK14
DAPK1
RAB10
SEC23A
SEC24B
SAR1A
SAR1B
RAB8A
ARFGEF1
RAB1A
CLEC16A
KAT5
FIS1
CSNK1D
EI24
RAB12
LPIN1
TRAPPC6B
UBE2H
UBE2J2
SLC36A4
ALPP
IARS
PDK1
REL
PPP2R2A
AES
PRMT1
SMPDL3B
RAB5B
EEF1A2
AKT3
BRSK1
BRSK2
CAMK1
CAMK1D
CAMK1G
CAMK2B
CAMK2D
CAMK2G
ENSP00000009105
ENSP00000262893
ENSP00000292055
ENSP00000310805
ENSP00000320853
ENSP00000326632
ENSP00000335347
ENSP00000340940
ENSP00000359715
ENSP00000362168
ENSP00000362192
ENSP00000367040
ENSP00000367041
ENSP00000368124
ENSP00000375719
ENSP00000375955
ENSP00000378244
ENSP00000378314
ENSP00000378915
ENSP00000379096
HUNK
MARK1
MARK2
MARK3
MARK4
MELK
NUAK1
NUAK2
PNCK
PRKACA
PRKACB
SIK1
SIK2
SIK3
SNRK
STK36
ENSP00000227459
ENSP00000261834
ENSP00000348011
ENSP00000348666
ENSP00000350854
ENSP00000365834
ENSP00000366473
VPS13A
VPS13C
ENSP00000309348
ENSP00000336547
ENSP00000341833
ENSP00000360159
ENSP00000361328
ENSP00000378354
ENSP00000379692
ENSP00000383582
ENSP00000316094
ENSP00000367212
ENSP00000380436
ENSP00000261991
ENSP00000284384
ENSP00000310321
ENSP00000363277
ENSP00000363278
ENSP00000375720
ENSP00000378919
PKN2
PRKCE
PRKCH
RPS6KA1
RPS6KA3
RPS6KA4
RPS6KA6
RPS6KB2
CDK2
ENSP00000293215
MAPK15
MAPK7
DAW1
ENSP00000312809
ENSP00000334016
FBXW7
WDR5
WDR5B
APAF1
ENSP00000313532
ENSP00000331815
ENSP00000341830
ENSP00000352180
ENSP00000365543
ENSP00000365546
POC1A
POC1B
TEP1
WDR3
WDR45B
ENSP00000369638
SNX1
ENSP00000304507
ENSP00000311792
ENSP00000322883
ENSP00000339463
ENSP00000370469
ENSP00000370486
GRAMD1B
UGT1A1
UGT1A10
UGT1A6
UGT1A9
UGT2A1
UGT2A3
UGT2B10
UGT2B15
UGT2B17
UGT2B28
UGT2B4
UGT2B7
ATM
ATR
ENSP00000299392
ENSP00000366034
ENSP00000372581
ENSP00000374118
PRKDC
TRRAP
ENSP00000266497
ENSP00000353766
PIK3C2A
PIK3C2B
PIK3CA
PIK3CB
PIK3CD
PIK3CG
CDK1
CDK11A
CDK16
CDK17
CDK18
CDK5
CDKL1
CDKL4
CDKL5
CELF1
CELF3
CELF5
ENSP00000174661
ENSP00000226594
ENSP00000306043
ENSP00000315328
ENSP00000321269
ENSP00000341389
ENSP00000344418
ENSP00000345856
ENSP00000346426
ENSP00000346971
ENSP00000348529
ENSP00000350403
ENSP00000354639
ENSP00000357826
ENSP00000362917
ENSP00000367896
ENSP00000367900
ENSP00000367902
ENSP00000367905
ENSP00000368561
ENSP00000368563
ENSP00000378595
ENSP00000378626
ENSP00000378628
ENSP00000382743
ENSP00000383875
MAPK10
ENSP00000212369
SH3GL1
SH3GL2
SH3GL3
SH3GLB2
ENSP00000358776
ENSP00000298834
ENSP00000318247
ENSP00000381185
ENSP00000377440
RAB5C
ENSP00000374316
KIAA0226L
ENSP00000373962
ENSP00000373963
KPNA6
DNPEP
ENSP00000337776
ENSP00000363074
ENSP00000363077
ACTA1
ACTA2
ACTB
ACTC1
ACTG1
ACTG2
ENSP00000380341
ACTR3B
ENSP00000360020
ENSP00000248099
ENSP00000335130
ENSP00000335453
RALGAPA1
RALGAPA2
ENSP00000255310
ENSP00000262048
ENSP00000298232
ENSP00000308321
ENSP00000343109
ENSP00000344441
ENSP00000352722
ENSP00000355208
ENSP00000372435
ENSP00000372438
ENSP00000381854
TNS1
TNS2
TNS3
TPTE2
ENSP00000376926
SESN3
ABL2
BLK
ENSP00000276497
ENSP00000348194
ENSP00000352892
ENSP00000353950
ENSP00000362658
ENSP00000362659
ENSP00000362668
ENSP00000365012
ENSP00000381387
FGR
HCK
LCK
SRC
YES1
ABR
ARHGEF17
ENSP00000371694
ENSP00000377213
ENSP00000378376
ALK
AXL
ENSP00000231803
ENSP00000260795
ENSP00000263454
ENSP00000309878
ENSP00000340636
ENSP00000358058
ENSP00000363755
ENSP00000363758
ENSP00000375923
ENSP00000380297
ENSP00000383053
EPHA3
EPHA4
EPHA5
EPHB1
EPHB2
EPHB3
FGFR1
FGFR2
FGFR3
IGF1R
INSRR
MERTK
NTRK2
RET
ENSP00000260943
ENSP00000377659
ENSP00000378880
ERBB2
ERBB3
ERBB4
ARAF
BRAF
ENSP00000323178
ENSP00000339952
ENSP00000381952
KSR1
ENSP00000319139
ENSP00000351997
ENSP00000378336
ENSP00000378869
ENSP00000378870
MAP2K3
MAP2K5
ENSP00000379957
STK4
ENSP00000372174
ENSP00000225768
ENSP00000256797
ENSP00000316840
ENSP00000332468
ENSP00000352685
ENSP00000360708
TRAF3
TRAF4
TRAF5
ENSP00000339151
ENSP00000356087
ENSP00000369030
FOXO1
ENSP00000354779
NVL
PEX1
SPATA5
SPATA5L1
ENSP00000319459
ENSP00000343477
ENSP00000382182
ENSP00000382184
ENSP00000382189
RUNX3
MAN2A2
MAN2B1
SIPA1L3
ENSP00000378982
ENSP00000378988
ENSP00000378990
EPN2
EPN3
ENSP00000346755
ENSP00000347009
ENSP00000354757
ENSP00000365716
PAK6
STK24
STK25
STK26
ENSP00000309857
ENSP00000363291
ENSP00000363297
ENSP00000378587
ENSP00000378589
ENSP00000378592
ENSP00000263437
ENSP00000301749
ENSP00000324366
ENSP00000327462
ENSP00000340473
ENSP00000341428
ENSP00000344074
ENSP00000344787
ENSP00000346231
ENSP00000355452
ENSP00000375601
NLRC3
NLRP1
NLRP12
NLRP13
NLRP14
NLRP3
NLRP4
NLRP5
NLRP7
NLRP8
NLRP9
ENSP00000308886
NLRC5
ENSP00000262069
ENSP00000309766
ENSP00000339165
ENSP00000365795
ENSP00000365804
ENSP00000365831
ENSP00000377244
HDAC4
HDAC5
HDAC7
ENSP00000265453
ENSP00000292309
ENSP00000308534
ENSP00000309314
ENSP00000318466
ENSP00000344985
ENSP00000354141
ENSP00000363276
ENSP00000373246
ENSP00000373596
ENSP00000374444
LRBA
LYST
NBEA
WDFY4
ENSP00000363289
ANK2
ANK3
ENSP00000340561
ENSP00000354873
ENSP00000301724
ENSP00000301725
ENSP00000346707
ENSP00000379522
ENSP00000379789
PREX1
PREX2
ENSP00000362597
ENSP00000362604
ENSP00000377621
ENSP00000310103
PRR5L
ENSP00000221409
MAP4K1
MAP4K2
MAP4K5
TNIK
ENSP00000303623
SLC1A1
SLC1A2
SLC1A4
SLC1A6
SLC1A7
SLC7A10
SLC7A11
SLC7A6
SLC7A7
SLC7A8
SLC7A9
ENSP00000367124
SLC3A1
ANK1
ANKK1
ANKRD28
ANKRD44
DAPK3
ENSP00000261891
ENSP00000309131
ENSP00000330161
ENSP00000338794
ENSP00000346846
ENSP00000351681
ENSP00000355024
ENSP00000369082
ENSP00000378707
ENSP00000378711
ENSP00000378713
ENSP00000378715
ENSP00000380147
ENSP00000380149
MYLK
MYLK3
RIPK4
ENSP00000239472
ENSP00000346999
SEC16A
SEC16B
ENSP00000262544
ENSP00000366701
ENSP00000369059
SEC23B
SEC24C
SEC24D
ARFGEF2
GBF1
ENSP00000260638
ENSP00000377642
RAB1B
ENSP00000280653
ENSP00000349963
ENSP00000365497
ENSP00000365515
MFN1
ENSP00000298468
AP3D1
AP4E1
ENSP00000262325
ENSP00000312442
ENSP00000314414
ENSP00000328024
ENSP00000341579
AP4B1
ENSP00000261722
AP3M1
AP3M2
AP4M1
ENSP00000174653
ACAP2
ACAP3
ARHGAP10
ARHGAP42
ENSP00000374523
OPHN1
ENSP00000266479
ENSP00000313164
ENSP00000350876
ENSP00000351969
ENSP00000356706
ENSP00000373904
ENSP00000377214
ENSP00000325008
EXOC3L1
EXOC3L4
TNFAIP2
ENSP00000342100
ENSP00000290144
ENSP00000360602
EXOC6B
ENSP00000345581
ENSP00000349767
ENSP00000353564
ENSP00000288383
ENSP00000376231
MX1
MX2
ENSP00000339936
ENSP00000340326
PLD2
ENSP00000365398
ENSP00000340372
TBC1D12
TBC1D4
ENSP00000351896
ENSP00000301226
ENSP00000373978
ENSP00000369570
ENSP00000365050
ALPPL2
ENSP00000312490
ENSP00000361799
ENSP00000361810
ENSP00000380136
KAT6A
KAT6B
KAT7
KAT8
STXBP1
STXBP2
STXBP3
VPS33B
VPS45
CSNK1A1L
CSNK1G2
ENSP00000372881
ENSP00000375391
ENSP00000375399
ENSP00000376526
ENSP00000378199
ENSP00000382915
HSPA1A
HSPA1B
HSPA1L
HSPA2
HSPA5
HSPA6
ENSP00000364081
LAMP1
ENSP00000269554
ENSP00000322356
ENSP00000366505
ENSP00000375503
PIP4K2A
PIP5K1A
PIP5K1B
PIP5K1C
ENSP00000378662
ENSP00000278951
SIDT1
ENSP00000372039
ENSP00000376420
ENSP00000379877
PEX5L
ENSP00000271657
ENSP00000376511
PI4KB
ENSP00000362354
ENSP00000362356
LPIN2
ENSP00000332421
ENSP00000339473
ENSP00000344552
ENSP00000363195
ENSP00000363200
ENSP00000369121
ENSP00000377884
MITF
TFE3
ENSP00000328507
ENSP00000344876
ARNT2
ARNTL
ARNTL2
ENSP00000315637
ENSP00000340289
ENSP00000345426
ENSP00000353172
ENSP00000357971
ENSP00000374358
ENSP00000378190
ENSP00000354087
ENSP00000355834
ENSP00000338950
ENSP00000348667
ENSP00000355838
ENSP00000380350
CSNK2A2
ENSP00000371400
ENSP00000383086
ENSP00000365025
ENSP00000365026
ENSP00000365035
ENSP00000365040
ENSP00000365046
ENSP00000372919
ENSP00000372923
ENSP00000372925
ENSP00000382980
ENSP00000382984
CTSE
ENSP00000253720
ENSP00000354337
ENSP00000356164
NAPSA
PGA3
PGA4
PGA5
ENSP00000340470
E2F2
ENSP00000380065
GAPDHS
ENSP00000376345
ENSP00000376347
ENSP00000244302
ENSP00000341877
ENSP00000378439
ENSP00000378446
EPAS1
HIF3A
EPHA2
ENSP00000348047
ENSP00000349029
ENSP00000353174
ENSP00000354254
ENSP00000354735
ENSP00000354852
ENSP00000373884
RYR1
RYR2
ENSP00000242737
NFE2L1
NFE2L3
ENSP00000337001
NFKB2
RELA
RELB
ENSP00000353625
ENSP00000361080
ENSP00000367679
PAK2
PAK3
PAK4
PAK7
ENSP00000346895
ENSP00000371763
ENSP00000380360
ENSP00000380363
ENSP00000232926
ENSP00000251959
ENSP00000285094
ENSP00000313731
ENSP00000334105
ENSP00000341052
ENSP00000352336
ENSP00000362369
ENSP00000367749
ENSP00000367754
ENSP00000379979
PLCB4
PLCD1
PLCH1
PLCH2
ENSP00000380475
PPP1CA
PPP1CC
PPP4C
PPP6C
ENSP00000375668
ENSP00000319975
ENSP00000372040
ENSP00000381100
ENSP00000335200
ENSP00000352225
ENSP00000334891
PRKAB2
PRKCI
PRKCZ
ENSP00000341954
ENSP00000368453
MINK1
MYO3A
ENSP00000357426
ENSP00000357432
SHC2
SHC3
SHC4
ENSP00000299397
ENSP00000349203
ARHGEF4
ARHGEF9
ENSP00000263879
ENSP00000356501
ENSP00000364004
ENSP00000364012
ENSP00000376680
RGL1
SOS2
SPATA13
UBB
ENSP00000342059
ENSP00000366125
MAP3K6
ENSP00000352716
ENSP00000371355
ENSP00000371358
KLHL1
KLHL12
KLHL17
KLHL18
KLHL2
KLHL20
KLHL28
KLHL4
KLHL5
KLHL8
CAMKK1
ENSP00000353636
ENSP00000371190
ENSP00000349556
ENSP00000375842
ENSP00000375843
ENSP00000258449
TGFBRAP1
PKN1
PKN3
HDAC1
ENSP00000337281
ENSP00000378224
LATS2
STK38L
KLHL13
KLHL24
CLOCK
ENSP00000253050
NPAS2
NPAS3
SIM2
ENSP00000325593
ENSP00000369808
ENSP00000252985
ENSP00000300793
VPS18
ENSP00000376915
ENSP00000377526
ENSP00000381171
MTM1
MTMR1
MTMR2
MTMR4
MTMR6
MTMR7
MTMR8
MTMR9
SBF2
ENSP00000246789
ENSP00000329586
ENSP00000375723
PRMT3
PRMT8
RABGEF1
AFG3L2
SPG7
YME1L1
CDK13
ENSP00000300647
ENSP00000298049
DES
ENSP00000257935
ENSP00000293525
ENSP00000293774
ENSP00000312206
ENSP00000366189
ENSP00000374039
KRT5
KRT6A
KRT6B
KRT6C
KRT71
KRT72
KRT73
KRT74
KRT75
KRT76
KRT79
KRT8
KRT81
KRT82
KRT83
KRT84
KRT85
VIM
ENSP00000364952
TM9SF2
TM9SF3
TM9SF4
AURKA
ENSP00000379245
ENSP00000379247

## Sheet: S2
Table S2. Datasets included in this study
Accession number /Source	Cancer	Number of samples	Type of immunotherapy	Survival data	Platform
TCGA-ESCA	ESCA	198	/	OS	Illumina RNAseq
GSE161533	ESCA	84	/	/	Affymetrix Human Genome U133 Plus 2.0 Array
GSE23400	ESCA	102	/	/	Affymetrix Human Genome U133B Array
GSE47404	ESCA	71	/	/	Agilent-014850 Whole Human Genome Microarray 4x44K G4112F
GSE53624	ESCA	238	/	OS	Agilent-038314 CBC Homo sapiens lncRNA + mRNA microarray V2.0
GSE53625	ESCA	358	/	OS	Agilent-038314 CBC Homo sapiens lncRNA + mRNA microarray V2.0
GSE19417	ESCA	76	/	OS	Rosetta/Merck Human 44k 1.1 microarray
GSE165252	ESCA	77	Anti-PD-L1: atezolizumab	/	Illumina HiSeq 4000 (Homo sapiens)
IMvigor210	Metastatic urothelial carcinoma	348	Anti-PD-L1: atezolizumab	OS	Illumina RNAseq
Gide2019	Melanoma	51	Anti-PD-1 monotherapy or combined anti-PD-1 and anti-CTLA-4	OS PFS	Illumina HiSeq 2500 (Homo sapiens)
GSE91061	Melanoma	51	Anti-CTLA4 and anti-PD-1:nivolumab, ipilimumab	OS	Illumina Genome Analyzer
GSE176307	Metastatic Urothelial Cancer	90	Anti-PD-1 or anti-PD-L1	OS PFS	Ion Torrent S5 XL (Homo sapiens)
Nathanson2017 post	Melanoma	15	Anti-CTLA4	OS	Illumina TruSeq mRNA Library Kit (v2)

## Sheet: S3
Table S3. Genes involved in the 92 immune contexture-related signatures in the study.
Cell types	Gene lists
Activated B cell	ADAM28#CD180#CD79B#BLK#CD19#MS4A1#TNFRSF17#IGHM#GNG7#MICAL3#SPIB#HLA-DOB#IGKC#PNOC#FCRL2#BACH2#CR2#TCL1A#AKNA#ARHGAP25#CCL21#CD27#CD38#CLEC17A#CLEC9A#CLECL1
Activated CD4 T cell	AIM2#BIRC3#BRIP1#CCL20#CCL4#CCL5#CCNB1#CCR7#DUSP2#ESCO2#ETS1#EXO1#EXOC6#IARS#ITK#KIF11#KNTC1#NUF2#PRC1#PSAT1#RGS1#RTKN2#SAMSN1#SELL#TRAT1
Activated CD8 T cell	ADRM1#AHSA1#C1GALT1C1#CCT6B#CD37#CD3D#CD3E#CD3G#CD69#CD8A#CETN3#CSE1L#GEMIN6#GNLY#GPT2#GZMA#GZMH#GZMK#IL2RB#LCK#MPZL1#NKG7#PIK3IP1#PTRH2#TIMM13#ZAP70
Activated dendritic cell	ABCD1#C1QC#CAPG#CCL3L3#CD207#CD302#ATP5B#ATP5L#ATP6V1A#BCL2L1#C1QB#SNURF#SPCS3#CCNA1#CEACAM8#NOS2#SRA1#TNFRSF6B#TREM1#TREML1#RHOA#SLC25A37#TNFSF14#TREML4#VNN2#XPO6#CLEC4C#TNFAIP2#UBD#ACTR3#RAB1A#SLA#HLA-DQA2#SIGLEC5#SLAMF9
CD56bright natural killer cell	ABAT#C11orf75#C5orf15#CDHR1#DCAF12#DYNLL1#GPR137B#HCP5#HDGFRP2#KRT86#MLST8#ELMOD3#ENTPD5#FAM119A#FAM179A#CLIC2#COX7A2L#CREB3L4#CSF1#CSNK2A2#CSTA#CSTB#CTPS#CTSD#FST#GATA2#GMPR#HDC#HEY1#HOXA1#HS2ST1#HS3ST1#BCL11B#CDH3#MYL6B#NAA16#ClQA#ClQB#CYP27B1#EIF3M
CD56dim natural killer cell	CYP27A1#DDX55#DYRK2#RPL37A#NOTCH3#AKR7A3#GPRC5C#GRIN1#HLA-E#PORCN#PSMC4#UPP1#IL21R#KIR2DS1#KIR2DS2#KIR2DS5
Central memory CD4 T cell	ABHD3#AHNAK#ANXA2P2#AQP3#ATHL1#BMI1#BZW2#CD63#COL4A1#CYLD#ELMO2#FYN#GLIPR1#GSS#IFITM2#ITGB1#ITGB2#KLF5#LSP1#NDUFB9#PKM2#SFXN3#SIRPG#SMAD4#STX4#TRADD#VIM#XRCC6
Central memory CD8 T cell	ACTN4#ADAM12#ADCY9#F13A1#FCER1G#FCGR3B#FGF7#FKBP4#GLUD1#GM2A#GUSB#IL1RN#NOL11#NTRK1#RARA#RNF128#SIGLEC1#TNFRSF11A#TOX4#UBA52#ULBP1
Eosinophil	GIPR#KRT18P50#LRMP#FOSB#RRP12#GPR183#NR4A3#ST3GAL6#DEPDC5#PDE6C#PKD2L2#GPR65#IL5RA#P2RY14#DACH1#DAPK2#EMR3
Gamma delta T cell	ACP5#AQP9#BTN3A2#C1orf54#CARD8#CCL18#CD209#CD33#CD36#CDK5#IL10RB#KLRF1#LGALS1#MAPK7#KLHL7#KRT80#LAMC1#LCORL#LMNB1#MEIS3P1#MPL#FABP1#FABP5#FADD#MFAP3L#MINPP1#RPS24#RPS7#RPS9#ABP1#CCL13
Immature dendritic cell	ACADM#AHCYL1#ALDH1A2#ALDH3A2#ALDH9A1#ALOX15#AMT#ARL1#ATIC#ATP5A1#CAPZA1#LILRA5#RDX#RRAGD#TACSTD2#INPP5F#RAB38#PLAU#CSF3R#SLC18A2#AMPD2#CLTB#C1orf162
Macrophage	AIF1#CCL1#CCL14#CCL23#CCL26#CD300LB#CNR1#CNR2#EIF1#EIF4A1#FPR1#FPR2#FRAT2#GPR27#GPR77#RNASE2#MS4A2#BASP1#IGSF6#HK3#VNN1#FES#NPL#FZD2#FAM198B#HNMT#SLC15A3#CD4#TXNDC3#FRMD4A#CRYBB1#HRH1#WNT5B
Mast cell	ADAMTS3#CPA3#CMA1#CTSG#ARHGAP15#CPM#FCN1#FTL#HSPA6#ITGA9#RNASE3#S100A4#SIGLEC8#SLC6A4#PTGS2#EGR3#PILRA
Memory B cell	AICDA#CCNA2#CDKN3#CLCN5#ENPP1#FCER1A#FCRL4#MYC#RUNX2#SORL1#SOX5#STAT5A#STAT5B#TLR9
Monocyte	ASGR2#CFP#ASGR1#CD1D#UPK3A#ACTG1#ANXA5#ATP6V1B2#CFL1#DAZAP2#CTBS#EMR4P#HIVEP2#MARCKSL1#MBP#MMP15#PNPLA6#TMBIM6#PQBP1#TEX264#IKZF1
Natural killer cell	AKT3#AXL#BST2#CDH2#CRTAM#CSF2RA#CTSZ#CXCL1#CYTH1#DAXX#DGKH#DLL4#DPYD#ERBB3#F11R#FAM27A#FAM49A#FASLG#FCGR1A#FN1#FSTL1#FUCA1#GBP3#GLS2#GRB2#LST1#BCL2#CDC5L#FGF18#FUT5#FZR1#GAGE2#IGFBP5#KANK2#LDB3
Natural killer T cell	BTN2A2#CD101#CD109#CNPY3#CNPY4#CREB1#CRTC2#CRTC3#CSF2#KLRC1#FUT4#ICAM2#IL32#LAMP2#LILRB5#KLRG1#HSPA4#HSPB6#ISM2#ITIH2#KDM4C#KIR2DS4#KIRREL3#SDCBP#NFATC2IP#MICB#KIR2DL1#KIR2DL3#KIR3DL1#KIR3DL2#NCR1#FOSL1#TSLP#SLC7A7#SPP1#TREM2#UBASH3A#YBX2#CCDC88A#CLEC1A#THBD#PDPN#VCAM1#EMR1
Neutrophil	CREB5#CDA#CHST15#S100A12#APOBEC3A#CASP5#MMP25#HAL#C1orf183#FFAR2#MAK#CXCR1#STEAP4#MGAM#BTNL8#CXCR2#TNFRSF10C#VNN3
Plasmacytoid dendritic cell	CBX6#DAB2#DDX17#HIGD1A#IDH3A#IL3RA#MAGED1#NUCB2#OFD1#OGT#PDIA4#SERTAD2#SIRPA#TMED2#ENG#FCAR#IGF1#ITGA2B#GABARAP#GPX1#KRT23#PROK2#RALB#RETNLB#RNF141#SEC14L1#SEPX1#EMP3#CD300LF#ABTB1#KLHL21#PHRF1
Regulatory T cell	CCL3L1#CD72#CLEC5A#FOXP3#ITGA4#L1CAM#LIPA#LRP1#LRRC42#MARCO#MMP12#MNDA#MRC1#MS4A6A#PELO#PLEK#PRSS23#PTGIR#ST8SIA4#STAB1
T follicular helper cell	B3GAT1#CDK5R1#PDCD1#BCL6#CD200#CD83#CD84#FGF2#GPR18#CEBPA#CECR1#CLEC10A#CLEC4A#CSF1R#CTSS#DMN#DPP4#LRRC32#MC5R#MICA#NCAM1#NCR2#NRP1#PDCD1LG2#PDCD6#PRDX1#RAE1#RAET1E#SIGLEC7#SIGLEC9#TYRO3#CHST12#CLIC3#IVNS1ABP#KIR2DL2#LGMN
Type 1 T helper cell	CD70#TBX21#ADAM8#AHCYL2#ALCAM#B3GALNT1#BBS12#BST1#CD151#CD47#CD48#CD52#CD53#CD59#CD6#CD68#CD7#CD96#CFHR3#CHRM3#CLEC7A#COL23A1#COL4A4#COL5A3#DAB1#DLEU7#DOC2B#EMP1#F12#FURIN#GAB3#GATM#GFPT2#GPR25#GREM2#HAVCR1#HSD11B1#HUNK#IGF2#RCSD1#RYR1#SAV1#SELE#SELP#SH3KBP1#SIT1#SLC35B3#SIGLEC10#SKAP1#THUMPD2#TIGIT#ZEB2#ENC1#FAM134B#FBXO30#FCGR2C#STAC#LTC4S#MAN1B1#MDH1#MMD#RGS16#IL12A#P2RX5#CD97#ITGB4#ICAM3#METR…
Type 17 T helper cell	IL17A#IL17RA#C2CD4A#C2CD4B#CA2#CCDC65#CEACAM3#IL17C#IL17F#IL17RC#IL17RE#IL23A#ILDR1#LONRF3#SH2D6#TNIP2#ABCA1#ABCB1#ADAMTS12#ANK1#ANKRD22#B3GALT2#CAMTA1#CCR9#CD40#GPR44#IFT80
Type 2 T helper cell	ASB2#CSRP2#DAPK1#DLC1#DNAJC12#DUSP6#GNAI1#LAMP3#NRP2#OSBPL1A#PDE4B#PHLDA1#PLA2G4A#RAB27B#RBMS3#RNF125#TMPRSS3#GATA3#BIRC5#CDC25C#CDC7#CENPF#CXCR6#DHFR#EVI5#GSTA4#HELLS#IL26#LAIR2
Angiogenesis	CDH5#ELTD1#CLEC14A#LDB2#ECSCR#MYCT1#RHOJ#VWF#TIE1#KDR#ESAM#PTPRB#GPR116#SPARCL1#EMCN#ROBO4#ENG#TEK#S1PR1#A2M#JAM2#COL15A1#PECAM1#CALCRL#CLEC3B#PLVAP#RGS5#LRRC32#EBF1#ADCY4#ACVRL1#GPR124#APLNR#TM4SF18#GNG11#CNRIP1#ZNF423#GIMAP8#PDGFD#ITGA9#EDNRB
APM1	HLA-A#HLA-B#HLA-C#TAP1#TAP2#TAPBP#B2M
APM2	HLA-DMA#HLA-DMB#HLA-DOA#HLA-DOB#HLA-DPA1#HLA-DPB1#HLA-DPB2#HLA-DQA1#HLA-DQA2#HLA-DQB1#HLA-DQB2#HLA-DRA#HLA-DRB1#HLA-DRB5#HLA-DRB6
B cells	ABCB4#BACH2#BCL11A#BLK#BLNK#CCR9#CD19#CD72#COCH#CR2#DTNB#FCRL2#GLDC#GNG7#HLA-DOB#HLA-DQA1#IGHA1#IGHG1#IGHM#IGKC#IGL#KIAA0125#MEF2C#MICAL3#MS4A1#OSBPL10#PNOC#QRSL1#SCN3A#SLC15A2#SPIB#TCL1A#TNFRSF17
B_cell_PCA_16704732	SLC22A3#IGKC#FGD2#SIDT2#CACNA2D2#USP6NL#CPSF2#UBR5#NIPAL4#WEE1#PMAIP1#SLC2A5#BEND4#SP140#GLDC#GSTZ1#EML6#FCRLA#LRMP#BTK#HLA-DMB#SAV1#PLEKHF2#STAG3#HHEX#LINC00926#WDR11#SSU72#CD19#SYNGR2#ZNF532#TRIM56#MEF2C#INPPL1#NFKBIE#JUP#EGR1#FCRL2#TBC1D1#ANKH#TRIO#RGS13#SSPN#ATG4A#C11orf24#PRKCE#RALGPS2#AIM2#PIK3AP1#BACE2#COPS3#CD22#FCRL5#PHF16#POLD4#TSPAN33#EPHX1#PEA15#CNR2#IFNGR2#TSPAN31#PCCA#ANXA4#RAP1GAP2…
Bcell_receptors_score	CD19#CD1C#CD1D#CD20#CD200#CD22#CD24#CD38#CD72#CD74#CD79A#CD79B#CD83#CD86#FCGR2B
Buck14_score	CXCL13#CLIC5#RGS4#RPS28#RFX7#EXOC7#HAPLN1#ZNF3#SSX3#HRBL#PRRG3#ABO#PRTN3#MATN1
CD103neg_mean_25446897	ABCC3#APOE#C1QA#C1QB#C1QC#C5AR1#CYP4F18/CYP4F3A#LYVE1#MERTK#MRC1#MS4A7#SIGLEC1#STAB1#TLR7#TMEM119#TMEM37#TREM2
CD103pos_mean_25446897	BATF3#BTLA#CCR7#CLEC9A#FLT3#IRF8#KIT#MYCL1#XCR1#ZBTB46
CD8_CD68_ratio	CD8A#CD68
CD8_PCA_16704732	DUSP2#GPR56#CST7#FCGBP#S100B#ADRB2#KLRC4#CCL5#IL2RB#GNLY#KLRC1#CD8A#C1orf21#CCL4L1#TBX21#TSPAN32#KLRG1#PRF1#GZMH
CHANG_CORE_SERUM_RESPONSE_UP	CEP78#LSM3#LRRC40#STK17A#RPN1#JUNB#NUP85#FLNC#HMGN2#RPP40#UQCR10#AIMP2#CHEK1#VTA1#EXOSC8#CENPO#PNO1#SLC16A1#WDR77#UBE2J1#NOP16#NUDT1#SMC2#SLC25A5#NUPL1#DLEU2#PDAP1#CCBL2#COX17#BCCIP#PLG#RGS8#SNRPC#PLK4#NUTF2#LSM4#SMS#EBNA1BP2#C13orf27#VDAC1#PSMD14#MYCBP#SMURF2#GNG11#F3#IL7R#BRIP1#HNRNPA2B1#DCK#ALKBH7#HN1L#MSN#TPM1#HYLS1#HAUS1#NUP93#SNRPE#ITGA6#CENPN#C11orf24#GGH#PFKP#FARSA#EIF2AK1#CENPW#TUBA4A#TR…
Chemokine12_score	CCL2#CCL3#CCL4#CCL5#CCL8#CCL18#CCL19#CCL21#CXCL9#CXCL10#CXCL11#CXCL13
CSF1_response	CORO1A#MNDA#CCRL2#SLC7A7#HLA-DMA#FYB#RNASE6#TLR2#CTSC#LILRB4#PSCDBP#CTSS#RASSF4#MSN#CYBB#LAPTM5#DOCK2#FCGR1A#EVI2B#ADCY7#CD48#ARHGAP15#ARRB2#SYK#BTK#TNFAIP3#FCGR2A#VSIG4#FPRL2#IL10RA#IFI16#ITGB2#IL7R#TBXAS1#FMNL1#FLI1#RASSF2#LYZ#CD163#CD97#CCL2#FCGR2B#MERTK#CD84#CD53#CD86#HMHA1#CTSL#EVI2A#TNFRSF1B#CXCR4#LCP1#SAMHD1#CPVL#HLA-DRB1#C13orf18#GIMAP4#SAMSN1#PLCG2#OSBPL3#CD8A#RUNX3#FCGR3A#AMPD3#MYO1F#CE…
CSR_Activated_15701700	ACAS2#ACINUS#ADAMTS1#ADD3#AIP1#ALEX3#APOD#APP#ARHC#ARHGAP12#ARHGEF3#ATP6V0A1#AXIN2#BAF53A#BBC3#BCCIP#BCL6#BF#BHC80#BHLHB2#BM039#BOCT#BRCA2#BRIP1#C11ORF14#C11ORF24#C13ORF1#C1ORF33#C1S#C20ORF108#C5ORF4#C6ORF55#C8ORF13#CAMLG#CBX1#CCNG2#CCNL2#CCT5#CDC14B#CDCA4#CDK2#CDKN1A#CDKN1C#CENPJ#CGI-121#CHEK1#CKLF#CL640#CLCN6#CLIC2#CNTNAP1#COPS6#CORO1C#COTL1#COX17#CPR8#CRTAP#CSF1#CST3#CTNS#CTSF#CYP27A1#DC13#DCK…
CTLA4_data	CTLA4
G_CD3E	CD3E#CD3D#IL10RA#AMICA1#CD3G
G_CYTH4	CYTH4#NCF4#RAC2#IL2RB#CSF2RB
G_SIGLEC9	SIGLEC9#SIGLEC7#FPR3#SIGLEC5#CD33#SIGLEC10#SIGLEC14#FPR1
G_SLAMF6	SLAMF6#SLAMF7#CD48#LY9#SLAMF1#ARHGAP30#SLAMF8
GRANS_PCA_16704732	SPTBN2#SLPI#CMTM6#SLC9A7#SLC25A37#GABARAP#QPCT#PARPBP#AOX1#PPM1A#RER1#LAMP2#SGCE#OSBP2#FAXDC2#TGFA#LRRK2#SPRTN#NFIA#MOG#BNIP3L#CDA#C5orf45#AGO4#CAMSAP2#TNFRSF10A#CYP4F3#ELF4#RAB2B#TST#TBC1D10C#IL18RAP#BST2#FIS1#SERPINE1#ATP6V0C#SLC31A2#ARRB2#ZNF598#RTN3#OAZ1#GYPB#USP47#CHI3L1#EMR2#C9orf78#BACH1#SLC7A7#ALOX5AP#HLA-E#TNFRSF10C#TSPAN7#MX2#CLEC2D#PIP#MECOM#SELENBP1#TSPAN2#GLIPR1#SMOX#CCL4L1#ALPL#FCGR…
HER2_Immune_PCA_18006808	AOC1#ACTN1#ACVR1#ACVRL1#ADAM8#AGER#AIF1#ALDH1A1#ALDOB#AKR1B1#ALOX5AP#AMPD1#AMPD3#BIN1#ANG#ANGPT2#ANK1#AOAH#APBA2#BIRC3#APOC4#APOE#FASLG#RHOG#ARHGAP1#ARRB2#ATP2A1#B2M#BCL2A1#TNFRSF17#BDH1#CXCR5#BNIP3#DST#BTK#BTN1A1#SERPING1#C1QA#C1QB#C1R#C1S#C2#C3#C3AR1#FMNL1#CAPN2#CASP1#CASP4#RUNX1#RUNX3#CCND2#CCND3#CD1D#CD1E#CD2#CD3D#CD3E#CD3G#CD247#CD6#CD7#CD8A#CD8B#CD14#CD19#MS4A1#CD22#CD27#CD28#CD80#CD86#CD33…
ICR_ACT_SCORE	IFNG#IRF1#STAT1#IL12B#TBX21#GZMB#GNLY#PRF1#GZMH#GZMA#CXCL10#CXCL9#CCL5#CD8A#CD8B#PDCD1
ICR_SCORE	IFNG#IRF1#STAT1#IL12B#TBX21#GZMB#GNLY#PRF1#GZMH#GZMA#CXCL10#CXCL9#CCL5#CD8A#CD8B#CTLA4#PDCD1#FOXP3#IDO1#CD274
ICS5_score	CXCL13#CLIC5#HLA-F#TNFRSF17#XCL2
IFIT3	IFIT3#IFI44L#IFIT1#RSAD2#MX1#IFI44#OAS2#CMPK2#IFI6#IFIT2
IFN_21978456	IFI27#MX1#ISG15#IFIT1#IFIT3#RSAD2#IFI44L#IFI44#OAS1#OAS2#OAS3#HERC6#OASL
IFNG_score_21050467	MAP3K10#CSRP3#FOSL1#SKP1A#HLA-B#SF3A1#XRCC6#CEBPD#HLA-A#NMI#IFI35#HIF3A#TAS2R5#C1S#SHFM1#COL16A1#PSME1#IFITM1#CYCS#BAK1#EPS15#GBP1#FAS#PML#HADH#EIF2B1#HLA-E#HADHB#IRF1#ADAR#IFIT3#SDCBP#ATP6V0B#ZFP36L2#TRIM21#PRAME#ELK4#BBC3#PSMB10#CASP8#PHLDA1#PPP3CA#BTG1#RBBP4#PMAIP1#TEAD4#SRP9#ISG15#BST2#PYHIN1#IL15RA#VEGFC#RHOC#PLOD2#NULL#STAT1#PSMB8#SFRS2#VAT1#PARP1#ICAM1#TAP1#IL6#BAG1
IGG_Cluster_21214954	CD27#IL2RG#CD79A#PIM2#POU2AF1#IGKC#IGLV3-25#IGL#IGJ#TNFRSF17#NTN3#IL8#HLA-C#LAX1
IL12_score_21050467	CD3E#TRB#IL12B#CD3Z#STAT4#IFNG#JAK2#IL12RB1#IL12RB2#MAPK14#TRA@#IL12A#MAP2K6#TYK2#JUN#IL18#CXCR3#CD3G#ETV5#CCR5#CD3D#MAPK8#IL18R1
IL13_score_21050467	IL13#IL13RA2#JAK2#IL13RA1#TYK2#IL4R#JAK1
IL2_score_21050467	RAF1#IL2#STAT5A#IL2RB#SOS1#GRB2#STAT5B#HRAS#LCK#JUN#MAPK3#IL2RG#JAK1#JAK3#CSNK2A1#MAP2K1#FOS#SHC1#SYK#ELK1#IL2RA#MAPK8
IL4_score_21050467	JAK3#GRB2#STAT6#SHC1#IL4#IL4R#AKT1#IRS1#IL2RG#JAK1#RPS6KB1
Immune_cell_Cluster_21214954	WARS#IDO1#RNASE6#GPR65#MNDA#LAMP3#TNFAIP8#LYN#TNFAIP3#PLAC8#IL7R#CSF2RB#IRF1#TNFRSF1B#ADAMDEC1#SLAMF8#SIRPG#LTB#PTPRCAP#CCR7#SPOCK2#PLEK#CD74#HLA-DMA#HLA-DRA#HLA-DMB#FCER1G#TYROBP#LAPTM5#ITGB2#C1QA#STAT1#CXCL11#CXCL10#GBP1#TAP1#PSMB9#GIMAP4#SRGN#FGL2#HCLS1#ARHGAP25#LCK#EVI2B#ARHGAP15#CYTIP#GZMA#LCP2#CD53#IL10RA#CD48#CCL5#CD3D#CD2#GZMK#PTPRC#CXCL9#GMFG#IRF8#CTSS#TFEC#SLA#SLC7A7#LST1#AIF1#CD86#NCKA…
Immune_NSCLC_score	C3orf41#C1orf24#PLEK#RHOH#PSCDBP#TCEA2#FLJ21963#CLEC4E#USP51#WFDC10B#IGH@#SLC4A3#CD53#LOC401431#SCFV#THRAP2#PRDM13#OBSL1#C7orf40#TAGAP#MGC11271#IGLV6-57#CD38#FKBP9#ADAMTSL2#CD48#GNPTAB#DHRS8#LOC388886#CNIH3#PSMA6#CCRK#SHROOM1#GPSM1#TRO#GSTT2#NQO2#EAF2#MUM1L1#MUC4#C13orf21#PABPC1#PLA2G7#PARK2#AOAH#IGL@#LOC642480#TMSB4X#LOC390712#ACOT8#GIMAP7#LOC375010#ASAH1#TRIM45#C2orf30#EXT2#IFI6#KCNE3#CTSF#SULT…
Interferon_19272155	RSAD2#OAS3#IFI44#ISG15#DDX60#IFI44L#IFI6#MX1#IFIT3#IFI27#IFIT1#OAS1#OAS2
Interferon_Cluster_21214954	C19orf66#BST2#SP110#PARP12#IFIT5#OAS1#IRF9#USP18#DDX58#MX2#IFI27#OAS2#IFI6#IFIT3#IFI44L#IFI44#IFIT1#ISG15#MX1#RSAD2#OAS3#HERC6#HERC5#DDX60#PLSCR1#UBE2L6#SAMD9#RTP4#XAF1#NMI#IFITM1#IFITM3#ISG20#PSME2#PSME1#IRF7
IR7_score	C1QA#IGLC2#LY9#TNFRSF17#SPP1#XCL2#HLA-F
LCK_19272155	ARHGAP15#KLRK1#SASH3#ARHGAP25#SLAMF1#GIMAP5#SH2D1A#CCR7#ITK#TRBV19#RAC2#CORO1A#PIK3CD#LPXN#PRKCB#STAT4#GMFG#SELPLG#FGL2#EVI2B#CSF2RB#GZMK#SAMSN1#GIMAP4#IRF8#NCKAP1L#IL10RA#TRAC#INPP5D#PLAC8#CCL5#CD247#LTB#IL2RG#HCLS1#IL7R#CD53#LCK#CD3D#CD27#GZMA#SELL#TRBV21-1#CD2#CD48#SLA#LCP2#SRGN#PTPRC
LIexpression_score	CCL5#CD19#CD37#CD3D#CD3E#CD3G#CD3Z#CD79A#CD79B#CD8A#CD8B1#IGHG3#IGJ#IGLC1#CD14#LCK#LTB#MS4A1
LYM	CD53#SASH3#IL10RA#NCKAP1L#LCP2#ITGAL#CCR5#CD4#MYO1F#ARHGAP30
LYMPHS_PCA_16704732	UQCRB#SESTD1#QTRT1#TIPIN#REL#STXBP2#HSBP1#COX6C#RPL11#MECOM#ANKRD28#JUN#ZC3H15#RPL23#RPS6KA2#EEF2#TMA7#RPS6#RPL27#RPS21#COX7B#PRRC2B#CYP17A1#NSUN4#TOMM34#MINOS1#STAMBPL1#FGF9#ATF4#RPL35#RPL31#RPS24#DCLRE1C#C5orf49#FAM162A#ITGB2#SLC19A1#RPL32#TPP2#MALAT1#LSM3#TSSC1#ATXN2L#SERPINB6#TPI1
MCD3_CD8_21214954	SRPX#IGFBP6#ENPP2#SEMA3G#CIDEA#GPX3#GPD1#CD36#RBP4#AOC3#LPL#FABP4#ADIPOQ#PLIN1#ADH1B#FHL1#LEP#CD34#SPRY1#PROS1#PPAP2A#AKAP12#JAM3#NDN#SPARCL1#ITM2A#AQP1#C7#TSPAN7#JAM2#CAV1#GNG11#LDB2#LHFP#CDH5#ABCA8#MEOX1#DARC#VWF#CLDN5#ERG#SLIT2#PECAM1#CDO1#CFD
MDACC.FNA.1_20805453	TMEM176B#SLCO2B1#CKAP2#CD74#VCAM1#IGLL1#CCL2#GPNMB#PTGDS#CD163#MAFB#HLA-DRB1#PLTP#APOE#C1QB#NTN3#PECAM1#IGKV1D-13#IGKV1OR2-108#IGLJ3#IGKC#IGL#IGHG3#IGHM#HLA-DPA1#HLA-DQB1#HLA-DQA1#IGHG1#IGJ#C1QA#HLA-DRA
MHC.I_19272155	HLA-G#HLA-A#HLA-B#HLA-C#HLA-F
MHC.II_19272155	CTSS#CD74#HLA-DRB1#HLA-DQA1#HLA-DMB#HLA-DPA1#HLA-DPB1#HLA-DMA#HLA-DRA#LCP2#SRGN#PTPRC
MHC1_21978456	HLA-E#HLA-G#HLA-B#HLA-C#HLA-J#HLA-F#HLA-A
MHC2_21978456	HLA-DPB1#HLA-DMB#CD74#HLA-DRB5#HLA-DRB1#HLA-DRB4#HLA-DRB3#HLA-DRA#HLA-DPA1#HLA-DQA1#HLA-DQA2#LOC100509457#HLA-DMA#HLA-DQB1#LOC101060835
Minterferon_Cluster_21214954	STAT1#IL18BP#XAF1#B2M#RSAD2#EPSTI1#PSMB8#PSMB9#ZC3HAV1#IFI35#DDX58#GBP7#CXCL10#CCL5#GBP6#CXCL9#CD274#HELZ2#UBA7#LGALS3BP#PARP9#IRF9#ADAR#IFIT2#OASL#DDX60#IFIH1#RTP4#GBP4#IFI44#MX1#ISG15#BST2#USP18#IFIT1#OAS2#ZBP1#PARP14#IRGM#STAT2#PARP12#SP100#GBP1#BATF2#NMI#SLFN13#GVINP1#IRF1
Module11_Prolif_score	CDKN3#NDC80#RNASEH2A#CENPA#SMC2#CENPE#RAD51AP1#PLK4#NMU#KIF2C#TMSB15A#UBE2C#CHEK1#ZWINT#OIP5#CRABP1#ECT2#EIF4EBP1#EZH2#FEN1#HSPA4L#TPX2#FOXM1#NCAPH#PRAME#PDSS1#KIF4A#RAD54B#ASPM#FBXO5#ATAD2#RACGAP1#GPSM2#DONSON#HMMR#BIRC5#KIF11#LMNB1#MAD2L1#MCM4#MCM5#MKI67#MMP1#MYBL1#MYBL2#NEK2#NUSAP1#GTSE1#GINS2#PLK1#FAM64A#ERCC6L#NCAPG2#CEP55#FANCI#HJURP#MCM10#DEPDC1#C1orf112#CENPN#PBK#KIF15#CIAPIN1#ACTR3B#GPR1…
Module3_IFN_score	IFI44#IFI44L#DDX58#IFI6#IFI27#IFIT2#IFIT1#IFIT3#CXCL10#MX1#OAS1#OAS2#OAS3#HERC5#SAMD9#HERC6#DDX60#RTP4#IFIH1#STAT1#TAP1#OASL#RSAD2#ISG15
Module4_TcellBcell_score	CD96#CD52#SEMA4D#CXCL13#SP140#CCR7#CTSW#DOCK2#EVI2B#FCN1#KLRK1#FLI1#PLCL2#FYB#IPCEF1#PPP1R16B#CCDC69#STAP1#GPR18#ICOS#GPR171#GZMA#GZMB#GZMK#IGJ#IL2RB#IL2RG#IL7R#ITGA4#ITK#KLRB1#LCK#LGALS2#LRMP#LTB#SH2D1A#CXCL9#NCF4#GIMAP6#IL21R#TRAT1#PLAC8#UBASH3A#POU2AF1#RHOF#LAX1#BANK1#SIRPG#PRF1#DOCK10#PRKCB#CRTAM#PTGDS#PTPRC#PTPRCAP#TNFRSF17#CCL19#SELL#BCL11B#SLAMF1#TNFRSF1B#CCR2#TRAF3IP3#TCL1A#VNN2#PSTPIP1#C…
Module5_TcellBcell_score	IGSF6#LILRB2#BTN3A3#UBD#CXCL13#GNLY#CXCR6#CTSC#HCP5#PIM2#SP140#CCR7#CTSS#CYBB#FCN1#TFEC#SEL1L3#FYB#GBP1#LAMP3#ADAMDEC1#GPR18#ICOS#GPR171#GZMH#GZMB#GZMK#BIRC3#IFNG#IL2RG#IL15#IDO1#CXCL10#IRF1#ISG20#ITK#LAG3#LCK#LYN#CXCL9#NKG7#TRAT1#MGC29506#PLAC8#POU2AF1#CRTAM#SLAMF8#PSMB9#PTPN7#SLAMF7#BCL2A1#TNFRSF17#CCL5#CCL8#CCL13#CCL18#CCL19#CXCL11#SELL#SAMSN1#RTP4#CLEC7A#TAP1#WARS#PLA2G7#ZBED2#NPL#RUNX3#VNN2#…
NHI_5gene_score	IGK@#GBP1#STAT1#IGLL5#OCLN
PD1_data	PDCD1
PDL1_data	CD274
Rotterdam_ERneg_PCA_15721472	PARP4#COL2A1#FUT3#GAS2#MYH2#SAT1#TNFSF10#CEP57#ANAPC15#GABRQ#RFX7#BCL2L14#RPL23AP7#ZNF362
STAT1_19272155	TAP1#GBP1#IFIH1#PSMB9#CXCL9#IRF1#CXCL11#CXCL10#IDO1#STAT1
STAT1_score	STAT1#CXCL10#TAP1#CXCL11#INDO#CXCL9#MX1#LAMP3#ISG15#RTP4#HERC6#IFI44L#MX2#IFIT3#HERC5#RSAD2#DDX58#CCL5#ADAMDEC1#CD2#HCP5#NMI#SPOCK2#CCL8#TRIM22#LYZ#IRF1#LAG3#PSCDBP#TFEC#UBD#SP140#CTSC#IFI6#PLA2G7#CD3G#ECGF1#PLAC8#FGL2#GZMK#CD48#STAT4#GPR18#P2RX5#IFI30#SH2D1A#LAPTM5#CD69#PTPN7#IRF8#PIM2#ETV7#GPR171#PSME1#BIRC3#FASLG#IFITM1#IFIT5#ITGB2#BTN3A2#HCLS1#SECTM1#ARHGAP15#KLRK1#IGSF6#EBI2#SNX10#BST2#APOC1…
T_cell_PCA_16704732	SLC35D2#CD3E#S100A8#GATA3#GIPC1#CCL5#PRKCA#SLCO3A1#CEP85L#KLRB1#CD5#SH2D1A#S100A10#IL6ST#CD247#CD6#SBK1#GBP2#KLRG1#TIAM1#MYBL1#TACC3#RASGRP1#LAT#OSBP2#LIMA1#UPP1#RNF213#MAPKAPK5#ACVR2B#FYB#HSPA1L#LEF1#MRPL27#LRIG1#RARRES3#DPP4#TRA#APBA2#SPOCK2#MLLT3#PCSK5#BCL11B#VIPR1#RUNX2#GALT#ITGA6#OLAH#CD3G#DNASE1L3#CAMK4#DNAJB1#KLRC4#TNFSF8#NSG1#SATB1#GZMK#IL18R1#IFITM1#LYAR#CISH#PRSS1#PRKCI#BIN2#TRAT1#SORL1…
TAMsurr_score	CXCL10#CXCL11#CCL8#LAMP3
TAMsurr_TcClassII_ratio	CXCL10#CXCL11#CCL8#LAMP3#CD2#CD3G#CD8A#IFNG#TNF#GZMB#GZMH#PRF1#ZAP70#HLA-DMA#HLA-DOA#HLA-DOB#HLA-DPA1#HLA-DPB1#HLA-DQA1#HLA-DQB1#HLA-DQB2#HLA-DRA#HLA-DRB1#HLA-DRB2#HLA-DRB3#HLA-DRB4#HLA-DRB5#HLA-DRB6#CIITA#CD74
TcClassII_score	CD2#CD3G#CD8A#IFNG#TNF#GZMB#GZMH#PRF1#ZAP70#HLA-DMA#HLA-DOA#HLA-DOB#HLA-DPA1#HLA-DPB1#HLA-DQA1#HLA-DQB1#HLA-DQB2#HLA-DRA#HLA-DRB1#HLA-DRB2#HLA-DRB3#HLA-DRB4#HLA-DRB5#HLA-DRB6#CIITA#CD74
Tcell_21978456	CORO1A#LCK#GZMK#LAPTM5#IL10RA#CD27#SELL#TRAC#CD48#CD2#TRBC1#CD3D#IL23A#ITK#CD53#EVI2B#PTPRC#YME1L1#TRAV20#TRAJ17#SAMSN1#ARHGAP25#PLAC8#CD52
Tcell_receptors_score	CD3D#CD3E#CD3G#CD3Z
TGFB_PCA_17349583	COL1A1#CTGF#FN1#MMP9#SERPINE1#SPARC#TAGLN#TGFB1#TGFB1I1#TGFB3#TGFBI#TGFBR1#TGIF1#THBS1#TGIF2
TGFB_score_21050467	MMP3#MARCKSL1#IGF2R#LAMB1#SPARC#FN1#ITGA4#SMO#MMP19#ITGB8#ITGA5#NID1#TIMP1#SEMA3F#RHOQ#CTNNB1#MMP2#SERPINE1#EPHB2#COL16A1#EPHA2#TNC#JUP#ITGA3#TCF7L2#COL3A1#CDH6#WNT2B#ADAM9#DSP#HSPG2#ARHGAP1#ITGB5#IGFBP5#ARHGDIA#LRP1#IGFBP2#CTNNA1#LRRC17#MMP14#NEO1#EFNA5#ITGB3#EPHB3#CD44#IGFBP4#TNFRSF1A#RAC1#PXN#PLAT#COL8A1#WNT8B#IGFBP3#RHOA#EPHB4#MMP1#PAK1#MTA1#THBS2#CSPG2#MMP17#CD59#DVL3#RHOB#COL6A3#NOTCH2#BSG#…
Troester_WoundSig_19887484	ADH1A#APOH#BMPR1B#DST#CAPN6#CD86#CDK4#COL17A1#COX7B#CSF3#CTGF#CTSK#DMBT1#ARID3A#DSC3#ELANE#EYA4#F3#FABP4#FAP#FBLN1#EFEMP1#FPR1#FRZB#GJB5#HBB#HDC#HMGA1#HPCAL1#CYR61#IL1B#IL13RA2#IDO1#INHBA#KRT6A#KRT6B#KRT34#AFF3#LAMA3#LAMC2#LTBP2#LUM#MSMB#ND4#NODAL#OGN#PCDH8#PDGFRL#PER1#PFKFB3#PITX1#PML#PNLIPRP2#S100A8#SAA4#CCL2#TGFB2#THBS1#TLR2#UGT2B17#ZIC2#TFPI2#NR4A3#SPARCL1#TP63#PER2#SPAG9#CXCL14#TMCC2#TNFSF15…

## Sheet: S4
Table S4. Inhibitory TME-related chemokines and receptors in the study.
Chemokine	Receptor	Roles in anti-tumor immunity	Roles in pro-tumor immunity	Effects on cancer treatment
CXCL1, CXCL2, CXCL3, CXCL5	CXCR2	ND	recruitment of MDSCs	contributes to chemoresistance via recruitment of MDSCs
CXCL12	CXCR4	ND	recruitment and differentiation of TAMs and recruitment of pDCs	ND
CCL1 ,CCL8	CCR8	ND	recruitment of Treg cells	ND
CCL2	CCR2	recruitment of NK cells	recruitment of monocytes, TAMs, and Th17 cells	recruitment of APCs during chemotherapy
CCL3	CCR1,CCR5	recruitment on NK cells	recruitment and retention of TAMs and recruitment of CCR5+ Treg cells	ND
CCL4	CCR5	recruitment of cDC1	recruitment of CCR5+ Treg cells	ND
CCL5	CCR5	recruitment of cDC1, NK cells, Teff cells	recruitment of CCR5+ Treg cells, TAMs, and Th17 cells	recruitment of Teff cells during chemotherapy; contributes to chemoresistance via recruitment of monocytes and MDSCs
CCL11	CCR3	recruitment of eosinophils	recruitment of TAM	ND
CCL17	CCR4	ND	recruitment of Treg cells and upregulation of OX40L and ICOSL expression on pDCs	ND
CCL22	CCR4	ND	recruitment of Treg cells and upregulation of OX40L and ICOSL expression on pDCs	ND
CCL26	CCR3	ND	recruitment of MDSCs	ND
ND, not determined; MDSC, myeloid-derived suppressor cell; TAM, tumor-associated macrophage.
